# Supplementary material for: On-Chip Nucleic Acid Purification Followed by ddPCR for SARS-CoV-2 Detection
Source: Biosensors (Basel). 2023 May 5;13(5):517. doi: 10.3390/bios13050517 (PMC10216157; doi:10.3390/bios13050517)
Supplement: Supplementary file 1 [file biosensors-13-00517-s001.zip]

Archive with 1 entries (1 files):
- biosensors-2342092-supplementary.pdf
